# Supplementary material for: A molecular view of amyotrophic lateral sclerosis through the lens of interaction network modules
Source: PLoS One. 2022 May 16;17(5):e0268159. doi: 10.1371/journal.pone.0268159 (PMC9109932; doi:10.1371/journal.pone.0268159)
Supplement: S3 Table — (XLSX) [file pone.0268159.s003.xlsx]

## Sheet: Sheet1
GO_ID	GO_TERM	GO_CLASS	GO_SUPERCLASS
GO:0006915	apoptotic process	apoptosis	apoptosis
GO:0006919	activation of cysteine-type endopeptidase activity involved in apoptotic process	apoptosis	apoptosis
GO:0008219	cell death	apoptosis	apoptosis
GO:0008625	extrinsic apoptotic signaling pathway via death domain receptors	apoptosis	apoptosis
GO:0008656	cysteine-type endopeptidase activator activity involved in apoptotic process	apoptosis	apoptosis
GO:0010941	regulation of cell death	apoptosis	apoptosis
GO:0010942	positive regulation of cell death	apoptosis	apoptosis
GO:0012501	programmed cell death	apoptosis	apoptosis
GO:0042981	regulation of apoptotic process	apoptosis	apoptosis
GO:0043028	cysteine-type endopeptidase regulator activity involved in apoptotic process	apoptosis	apoptosis
GO:0043065	positive regulation of apoptotic process	apoptosis	apoptosis
GO:0043066	negative regulation of apoptotic process	apoptosis	apoptosis
GO:0043067	regulation of programmed cell death	apoptosis	apoptosis
GO:0043068	positive regulation of programmed cell death	apoptosis	apoptosis
GO:0043154	negative regulation of cysteine-type endopeptidase activity involved in apoptotic process	apoptosis	apoptosis
GO:0043280	positive regulation of cysteine-type endopeptidase activity involved in apoptotic process	apoptosis	apoptosis
GO:0043281	regulation of cysteine-type endopeptidase activity involved in apoptotic process	apoptosis	apoptosis
GO:0060548	negative regulation of cell death	apoptosis	apoptosis
GO:0072734	cellular response to staurosporine	apoptosis	apoptosis
GO:0097153	cysteine-type endopeptidase activity involved in apoptotic process	apoptosis	apoptosis
GO:0097190	apoptotic signaling pathway	apoptosis	apoptosis
GO:0097191	extrinsic apoptotic signaling pathway	apoptosis	apoptosis
GO:0097192	extrinsic apoptotic signaling pathway in absence of ligand	apoptosis	apoptosis
GO:0097194	execution phase of apoptosis	apoptosis	apoptosis
GO:0097200	cysteine-type endopeptidase activity involved in execution phase of apoptosis	apoptosis	apoptosis
GO:0097296	activation of cysteine-type endopeptidase activity involved in apoptotic signaling pathway	apoptosis	apoptosis
GO:2001233	regulation of apoptotic signaling pathway	apoptosis	apoptosis
GO:2001235	positive regulation of apoptotic signaling pathway	apoptosis	apoptosis
GO:2001236	regulation of extrinsic apoptotic signaling pathway	apoptosis	apoptosis
GO:2001237	negative regulation of extrinsic apoptotic signaling pathway	apoptosis	apoptosis
GO:2001238	positive regulation of extrinsic apoptotic signaling pathway	apoptosis	apoptosis
GO:2001242	regulation of intrinsic apoptotic signaling pathway	apoptosis	apoptosis
GO:2001244	positive regulation of intrinsic apoptotic signaling pathway	apoptosis	apoptosis
GO:0007155	cell adhesion	cell-cell signaling	ECM
GO:0007267	cell-cell signaling	cell-cell signaling	ECM
GO:0010648	negative regulation of cell communication	cell-cell signaling	ECM
GO:0030155	regulation of cell adhesion	cell adhesion	ECM
GO:1905114	cell surface receptor signaling pathway involved in cell-cell signaling	cell-cell signaling	ECM
GO:0000422	autophagy of mitochondrion	mitochondria	energy
GO:0008635	activation of cysteine-type endopeptidase activity involved in apoptotic process by cytochrome c	mitochondria	energy
GO:1902956	regulation of mitochondrial electron transport, NADH to ubiquinone	mitochondria	energy
GO:0055078	sodium ion homeostasis	sodium ion homeostasis	homeostasis
GO:0002218	activation of innate immune response	inflammation	immune
GO:0002263	cell activation involved in immune response	immune response	immune
GO:0002265	astrocyte activation involved in immune response	immune response	immune
GO:0002366	leukocyte activation involved in immune response	immune response	immune
GO:0002443	leukocyte mediated immunity	immune response	immune
GO:0002446	neutrophil mediated immunity	immune response	immune
GO:0002479	antigen processing and presentation of exogenous peptide antigen via MHC class I, TAP-dependent	immune response	immune
GO:0002758	innate immune response-activating signal transduction	inflammation	immune
GO:0002764	immune response-regulating signaling pathway	immune response	immune
GO:0019886	antigen processing and presentation of exogenous peptide antigen via MHC class II	immune response	immune
GO:0045089	positive regulation of innate immune response	immune response	immune
GO:0050776	regulation of immune response	immune response	immune
GO:0061912	selective autophagy	immune response	immune
GO:0005041	low-density lipoprotein receptor activity	lipoprotein	lipoprotein
GO:0010901	regulation of very-low-density lipoprotein particle remodeling	lipoprotein	lipoprotein
GO:0010903	negative regulation of very-low-density lipoprotein particle remodeling	lipoprotein	lipoprotein
GO:0010916	negative regulation of very-low-density lipoprotein particle clearance	lipoprotein	lipoprotein
GO:0010985	negative regulation of lipoprotein particle clearance	lipoprotein	lipoprotein
GO:0030228	lipoprotein particle receptor activity	lipoprotein	lipoprotein
GO:0030229	very-low-density lipoprotein particle receptor activity	lipoprotein	lipoprotein
GO:0032802	low-density lipoprotein particle receptor catabolic process	lipoprotein	lipoprotein
GO:0034369	plasma lipoprotein particle remodeling	lipoprotein	lipoprotein
GO:0034370	triglyceride-rich lipoprotein particle remodeling	lipoprotein	lipoprotein
GO:0034372	very-low-density lipoprotein particle remodeling	lipoprotein	lipoprotein
GO:0034374	low-density lipoprotein particle remodeling	lipoprotein	lipoprotein
GO:0034375	high-density lipoprotein particle remodeling	lipoprotein	lipoprotein
GO:0034379	very-low-density lipoprotein particle assembly	lipoprotein	lipoprotein
GO:0034381	plasma lipoprotein particle clearance	lipoprotein	lipoprotein
GO:0034383	low-density lipoprotein particle clearance	lipoprotein	lipoprotein
GO:0034384	high-density lipoprotein particle clearance	lipoprotein	lipoprotein
GO:0051004	regulation of lipoprotein lipase activity	lipoprotein	lipoprotein
GO:0071827	plasma lipoprotein particle organization	lipoprotein	lipoprotein
GO:0097006	regulation of plasma lipoprotein particle levels	lipoprotein	lipoprotein
GO:0006936	muscle contraction	muscle	muscle
GO:0010881	regulation of cardiac muscle contraction by regulation of the release of sequestered calcium ion	muscle	muscle
GO:0060307	regulation of ventricular cardiac muscle cell membrane repolarization	muscle	muscle
GO:0060314	regulation of ryanodine-sensitive calcium-release channel activity	muscle	muscle
GO:0090257	regulation of muscle system process	muscle	muscle
GO:0001505	regulation of neurotransmitter levels	neurotransmission	neuro
GO:0004970	ionotropic glutamate receptor activity	glutamate	neuro
GO:0004971	AMPA glutamate receptor activity	glutamate	neuro
GO:0004972	NMDA glutamate receptor activity	glutamate	neuro
GO:0005030	neurotrophin receptor activity	neurotransmission	neuro
GO:0006836	neurotransmitter transport	neurotransmission	neuro
GO:0007214	gamma-aminobutyric acid signaling pathway	neurotransmission	neuro
GO:0007215	glutamate receptor signaling pathway	glutamate	neuro
GO:0007216	G-protein coupled glutamate receptor signaling pathway	glutamate	neuro
GO:0007268	chemical synaptic transmission	neurotransmission	neuro
GO:0007399	nervous system development	nerve system	neuro
GO:0007409	axonogenesis	axon guidance	neuro
GO:0007411	axon guidance	axon guidance	neuro
GO:0007616	long-term memory	brain	neuro
GO:0008066	glutamate receptor activity	glutamate	neuro
GO:0008503	benzodiazepine receptor activity	neurotransmission	neuro
GO:0010975	regulation of neuron projection development	axon guidance	neuro
GO:0010976	positive regulation of neuron projection development	axon guidance	neuro
GO:0016917	GABA receptor activity	neurotransmission	neuro
GO:0022008	neurogenesis	neurogenesis	neuro
GO:0022849	glutamate-gated calcium ion channel activity	synapse	neuro
GO:0022851	GABA-gated chloride ion channel activity	neurotransmission	neuro
GO:0030594	neurotransmitter receptor activity	neurotransmission	neuro
GO:0031175	neuron projection development	axon guidance	neuro
GO:0038179	neurotrophin signaling pathway	axon guidance	neuro
GO:0040011	locomotion	locomotion	neuro
GO:0040012	regulation of locomotion	locomotion	neuro
GO:0040017	positive regulation of locomotion	locomotion	neuro
GO:0042391	regulation of membrane potential	synapse	neuro
GO:0045664	regulation of neuron differentiation	axon guidance	neuro
GO:0048011	neurotrophin TRK receptor signaling pathway	axon guidance	neuro
GO:0048167	regulation of synaptic plasticity	synapse	neuro
GO:0048667	cell morphogenesis involved in neuron differentiation	axon guidance	neuro
GO:0048699	generation of neurons	neurogenesis	neuro
GO:0048812	neuron projection morphogenesis	axon guidance	neuro
GO:0050769	positive regulation of neurogenesis	axon guidance	neuro
GO:0050770	regulation of axonogenesis	axon guidance	neuro
GO:0050771	negative regulation of axonogenesis	axon guidance	neuro
GO:0050772	positive regulation of axonogenesis	axon guidance	neuro
GO:0050804	modulation of chemical synaptic transmission	neurotransmission	neuro
GO:0050808	synapse organization	axon guidance	neuro
GO:0051402	neuron apoptotic process	neuron death	neuro
GO:0150003	regulation of spontaneous synaptic transmission	neurotransmission	neuro
GO:1901214	regulation of neuron death	axon guidance	neuro
GO:1901216	positive regulation of neuron death	axon guidance	neuro
GO:1990535	neuron projection maintenance	neurogenesis	neuro
GO:0005003	ephrin receptor activity	receptor	receptor
GO:0005005	transmembrane-ephrin receptor activity	receptor	receptor
GO:0007169	transmembrane receptor protein tyrosine kinase signaling pathway	receptor	receptor
GO:0000209	protein polyubiquitination	protein degradation	stress
GO:0006457	protein folding	protein folding	stress
GO:0006511	ubiquitin-dependent protein catabolic process	protein degradation	stress
GO:0006986	response to unfolded protein	protein folding	stress
GO:0016567	protein ubiquitination	protein degradation	stress
GO:0016579	protein deubiquitination	protein degradation	stress
GO:0030162	regulation of proteolysis	protein degradation	stress
GO:0030163	protein catabolic process	protein degradation	stress
GO:0030433	ubiquitin-dependent ERAD pathway	protein degradation	stress
GO:0030968	endoplasmic reticulum unfolded protein response	protein folding	stress
GO:0031146	SCF-dependent proteasomal ubiquitin-dependent protein catabolic process	protein degradation	stress
GO:0031396	regulation of protein ubiquitination	protein degradation	stress
GO:0031398	positive regulation of protein ubiquitination	protein degradation	stress
GO:0032269	negative regulation of cellular protein metabolic process	protein degradation	stress
GO:0032434	regulation of proteasomal ubiquitin-dependent protein catabolic process	protein degradation	stress
GO:0032436	positive regulation of proteasomal ubiquitin-dependent protein catabolic process	protein degradation	stress
GO:0034599	cellular response to oxidative stress	oxidative stress	stress
GO:0036503	ERAD pathway	protein degradation	stress
GO:0042026	protein refolding	protein folding	stress
GO:0042176	regulation of protein catabolic process	protein degradation	stress
GO:0044257	cellular protein catabolic process	protein degradation	stress
GO:0045862	positive regulation of proteolysis	protein degradation	stress
GO:0050821	protein stabilization	protein folding	stress
GO:0051603	proteolysis involved in cellular protein catabolic process	protein degradation	stress
GO:0061134	peptidase regulator activity	protein degradation	stress
GO:1900409	positive regulation of cellular response to oxidative stress	oxidative stress	stress
GO:1901800	positive regulation of proteasomal protein catabolic process	protein degradation	stress
GO:1902961	positive regulation of aspartic-type endopeptidase activity involved in amyloid precursor protein catabolic process	protein degradation	stress
GO:1903201	regulation of oxidative stress-induced cell death	oxidative stress	stress
GO:1903364	positive regulation of cellular protein catabolic process	protein degradation	stress
GO:1904294	positive regulation of ERAD pathway	protein degradation	stress
GO:1905898	positive regulation of response to endoplasmic reticulum stress	protein folding	stress
GO:2000058	regulation of protein ubiquitination involved in ubiquitin-dependent protein catabolic process	protein degradation	stress
GO:0001932	regulation of protein phosphorylation	protein modification	undef
GO:0001934	positive regulation of protein phosphorylation	protein modification	undef
GO:0006468	protein phosphorylation	protein modification	undef
GO:0018193	peptidyl-amino acid modification	protein modification	undef
GO:0042325	regulation of phosphorylation	protein modification	undef
GO:0042326	negative regulation of phosphorylation	protein modification	undef
GO:0042327	positive regulation of phosphorylation	protein modification	undef
GO:0043687	post-translational protein modification	protein modification	undef
GO:0120036	plasma membrane bounded cell projection organization	morphogenesis	undef
GO:1900034	regulation of cellular response to heat	heatshock	undef
GO:0006898	receptor-mediated endocytosis	endocytosis	vesicle
GO:0030100	regulation of endocytosis	endocytosis	vesicle
GO:0032880	regulation of protein localization	protein localization	vesicle
GO:0034613	cellular protein localization	protein localization	vesicle
GO:0048261	negative regulation of receptor-mediated endocytosis	endocytosis	vesicle
GO:0070201	regulation of establishment of protein localization	protein localization	vesicle
GO:0072583	clathrin-dependent endocytosis	endocytosis	vesicle
GO:1903827	regulation of cellular protein localization	protein localization	vesicle
GO:1903829	positive regulation of cellular protein localization	protein localization	vesicle
GO:1904951	positive regulation of establishment of protein localization	protein localization	vesicle
