# Supplementary material for: A molecular view of amyotrophic lateral sclerosis through the lens of interaction network modules
Source: PLoS One. 2022 May 16;17(5):e0268159. doi: 10.1371/journal.pone.0268159 (PMC9109932; doi:10.1371/journal.pone.0268159)
Supplement: S4 Table — (XLSX) [file pone.0268159.s004.xlsx]

## Sheet: Sheet1
ID	Name	Occurrences	Co-mentionings	Overrep. ratio	P-value	Disease type	Disease type
DOID:9255	frontotemporal dementia	5737	1217	228.78	0	Brain disease	BD
DOID:11949	Creutzfeldt-Jakob disease	4508	61	14.59	1.5924e-48		BD
DOID:12680	pseudobulbar palsy	392	22	60.53	7.41323e-32		BD
DOID:12859	choreatic disease	3001	38	13.66	7.75075e-30		BD
DOID:5702	pleomorphic liposarcoma	4293	69	17.33	1.54398e-59	Cancer	CA
DOID:3939	lipomatous cancer	4378	69	17	5.5878e-59		CA
DOID:769	neuroblastoma	27962	99	3.82	5.56184e-28		CA
DOID:1307	dementia	136817	2639	20.8	0	Cognitive disorder	CD
DOID:12217	Lewy body dementia	3916	81	22.31	4.24367e-78		CD
DOID:2476	hereditary spastic paraplegia	1690	103	65.73	8.73126e-147	Central nervous system disease	CNS
DOID:607	paraplegia	9017	114	13.64	5.1048e-86		CNS
DOID:5408	Paget's disease of bone	1532	54	38.01	6.84377e-65	Connective tissue disease	CT
DOID:205	hyperostosis	6705	54	8.69	5.46513e-32		CT
DOID:4953	poliomyelitis	7184	95	14.26	1.04137e-73	Infectious disease	ID
DOID:4952	postpoliomyelitis syndrome	535	35	70.56	4.20466e-52		ID
DOID:438	autoimmune disease of the nervous system	14913	189	13.67	1.10187e-141	Immune system disease	IS
DOID:12842	Guillain-Barre syndrome	6675	106	17.13	5.36185e-90		IS
DOID:437	myasthenia gravis	8408	105	13.47	7.67448e-79		IS
DOID:678	progressive supranuclear palsy	2782	119	46.13	7.26273e-151	Movement disease	MD
DOID:700	mitochondrial metabolism disease	5245	45	9.25	4.81525e-28	Metabolic disease	ME
DOID:2033	communication disorder	26572	129	5.24	9.32753e-50	Mental health	MH
DOID:0060046	aphasia	9060	57	6.79	2.56359e-28		MH
DOID:683	motor neuritis	1915	139	78.28	2.96689e-208	Motor neuron disease	MN
DOID:681	progressive bulbar palsy	432	97	242.16	1.37098e-196		MN
DOID:0060161	Kennedy's disease	787	96	131.56	6.9094e-167		MN
DOID:767	muscular atrophy	14482	897	66.8	0	Muscle tissue disease	MT
DOID:3429	inclusion body myositis	1525	88	62.23	1.52327e-123		MT
DOID:11722	myotonic dystrophy type 1	3772	74	21.16	7.35358e-70		MT
DOID:11723	Duchenne muscular dystrophy	7844	82	11.27	4.30385e-56		MT
DOID:2478	spinocerebellar degeneration	8342	232	29.99	1.34913e-249	Neurodegenerative disease	ND
DOID:1441	spinocerebellar ataxia	7104	211	32.03	4.69931e-233		ND
DOID:11870	Pick's disease	976	65	71.83	7.9365e-96		ND
DOID:9277	primary cerebellar degeneration	1134	48	45.65	1.13555e-61		ND
DOID:12705	Friedreich ataxia	2119	56	28.5	2.50336e-60		ND
DOID:12858	Huntington's disease	11696	642	59.2	0		ND
DOID:14330	Parkinson's disease	69957	1725	26.59	0		ND
DOID:10652	Alzheimer's disease	92611	1658	19.31	0		ND
DOID:2377	multiple sclerosis	49375	686	14.98	0		ND
DOID:10595	Charcot-Marie-Tooth disease	8334	647	83.73	0	Neuromuscular disease	NM
DOID:3602	toxic encephalopathy	26094	293	12.11	1.43711e-204	Nervous system disease	NS
DOID:12697	locked-in syndrome	5900	72	13.16	6.11505e-54		NS
DOID:5214	demyelinating polyneuropathy	3391	69	21.95	2.58981e-66	Peripheral nervous system	PNS
DOID:5213	chronic inflammatory demyelinating polyradiculoneuropathy	2061	51	26.69	1.13638e-53		PNS
DOID:4308	polyradiculoneuropathy	9689	74	8.24	1.09046e-41		PNS
DOID:2491	sensory peripheral neuropathy	3520	41	12.56	1.12268e-30		PNS
DOID:913	atrophic muscular disease	5802	575	106.88	0		PNS
DOID:11162	respiratory failure	57385	418	7.86	1.5269e-220	Respiratory system disease	RS
DOID:318	progressive muscular atrophy	303	141	501.87	0	Spinal cord disease	SC
DOID:2733	skin atrophy	12885	80	6.7	1.16207e-38	Skin disease	SD
DOID:0050881	inclusion body myopathy with Paget disease of bone and frontotemporal dementia	105	26	267.05	3.83503e-55	Syndrome	SY

## Sheet: Sheet2
ID	Abbr.	Name	Occurrences	Co-mentionings	Overrep. ratio	P-value	Disease type	Disease type ABV	Sort helper	Manual_sort
DOID:11949	CJD	Creutzfeldt-Jakob disease	4508	61	14.59	1.5924e-48	Brain disease	BD	R41	1
DOID:12680	PseudoBulbPalsy	pseudobulbar palsy	392	22	60.53	7.41323e-32		BD	R45	2
DOID:12859	Chorea	choreatic disease	3001	38	13.66	7.75075e-30		BD	R47	3
DOID:5702	PleoLiposac	pleomorphic liposarcoma	4293	69	17.33	1.54398e-59	Cancer	CA	R33	10
DOID:3939	LipoCanc	lipomatous cancer	4378	69	17	5.5878e-59		CA	R34	11
DOID:769	NeuroBlast	neuroblastoma	27962	99	3.82	5.56184e-28		CA	R50	12
DOID:2476	HS Paraplegia	hereditary spastic paraplegia	1690	103	65.73	8.73126e-147	Central nervous system disease	CNS	R19	20
DOID:607	Paraplegia	paraplegia	9017	114	13.64	5.1048e-86		CNS	R24	21
DOID:1307	Dementia	dementia	136817	2639	20.8	0	Cognitive disorder	CD	R02	30
DOID:9255	FT Dementia	frontotemporal dementia	5737	1217	228.78	0		CD	R01	31
DOID:12217	LB Dementia	Lewy body dementia	3916	81	22.31	4.24367e-78		CD	R26	32
DOID:5408	PBD	Paget's disease of bone	1532	54	38.01	6.84377e-65	Connective tissue disease	CT	R30	40
DOID:205	BoneHyp	hyperostosis	6705	54	8.69	5.46513e-32		CT	R44	41
DOID:4953	Poliomyelitis	poliomyelitis	7184	95	14.26	1.04137e-73	Infectious disease	ID	R27	50
DOID:4952	PPMSyn	postpoliomyelitis syndrome	535	35	70.56	4.20466e-52		ID	R39	51
DOID:438	AIDNeuro	autoimmune disease of the nervous system	14913	189	13.67	1.10187e-141	Immune system disease	IS	R20	60
DOID:12842	GBSyn	Guillain-Barre syndrome	6675	106	17.13	5.36185e-90		IS	R23	61
DOID:437	MyaGrav	myasthenia gravis	8408	105	13.47	7.67448e-79		IS	R25	62
DOID:2033	ComDis	communication disorder	26572	129	5.24	9.32753e-50	Mental health	MH	R40	70
DOID:0060046	Aphasia	aphasia	9060	57	6.79	2.56359e-28		MH	R48	71
DOID:700	MitoMetaD	mitochondrial metabolism disease	5245	45	9.25	4.81525e-28	Metabolic disease	ME	R49	80
DOID:683	MotorNeu	motor neuritis	1915	139	78.28	2.96689e-208	Motor neuron disease	MN	R14	90
DOID:681	ProgBulbPalsy	progressive bulbar palsy	432	97	242.16	1.37098e-196		MN	R16	91
DOID:0060161	SBMA	Kennedy's disease	787	96	131.56	6.9094e-167		MN	R17	92
DOID:678	ProgSupraPalsy	progressive supranuclear palsy	2782	119	46.13	7.26273e-151	Movement disease	MD	R18	100
DOID:767	MuscAtrophy	muscular atrophy	14482	897	66.8	0	Muscle tissue disease	MT	R03	110
DOID:3429	IncBodyMyositis	inclusion body myositis	1525	88	62.23	1.52327e-123		MT	R21	111
DOID:11722	MyoDystT1	myotonic dystrophy type 1	3772	74	21.16	7.35358e-70		MT	R28	112
DOID:11723	DuchMuscDys	Duchenne muscular dystrophy	7844	82	11.27	4.30385e-56		MT	R35	113
DOID:12858	HD	Huntington's disease	11696	642	59.2	0	Neurodegenerative disease	ND	R04	121
DOID:14330	PD	Parkinson's disease	69957	1725	26.59	0		ND	R05	122
DOID:10652	AD	Alzheimer's disease	92611	1658	19.31	0		ND	R06	123
DOID:2377	MS	multiple sclerosis	49375	686	14.98	0		ND	R07	124
DOID:2478	SC Degen	spinocerebellar degeneration	8342	232	29.99	1.34913e-249		ND	R11	125
DOID:1441	SC Ataxia	spinocerebellar ataxia	7104	211	32.03	4.69931e-233		ND	R12	126
DOID:11870	PickD	Pick's disease	976	65	71.83	7.9365e-96		ND	R22	127
DOID:9277	PC Degen	primary cerebellar degeneration	1134	48	45.65	1.13555e-61		ND	R31	128
DOID:12705	FR Ataxia	Friedreich ataxia	2119	56	28.5	2.50336e-60		ND	R32	129
DOID:10595	CMTD	Charcot-Marie-Tooth disease	8334	647	83.73	0	Neuromuscular disease	NM	R08	130
DOID:3602	ToxEnceph	toxic encephalopathy	26094	293	12.11	1.43711e-204	Nervous system disease	NS	R15	140
DOID:12697	LockedInSyn	locked-in syndrome	5900	72	13.16	6.11505e-54		NS	R37	141
DOID:913	AtroMuscD	atrophic muscular disease	5802	575	106.88	0	Peripheral nervous system	PNS	R09	150
DOID:5214	DemyelinPN	demyelinating polyneuropathy	3391	69	21.95	2.58981e-66		PNS	R29	151
DOID:5213	CIDMPRN	chronic inflammatory demyelinating polyradiculoneuropathy	2061	51	26.69	1.13638e-53		PNS	R38	152
DOID:4308	PR Neuropathy	polyradiculoneuropathy	9689	74	8.24	1.09046e-41		PNS	R42	153
DOID:2491	SP Neuropathy	sensory peripheral neuropathy	3520	41	12.56	1.12268e-30		PNS	R46	154
DOID:11162	Resp. Failure	respiratory failure	57385	418	7.86	1.5269e-220	Respiratory system disease	RS	R13	160
DOID:2733	Skin Atrophy	skin atrophy	12885	80	6.7	1.16207e-38	Skin disease	SD	R43	170
DOID:318	ProgMusc atrophy	progressive muscular atrophy	303	141	501.87	0	Spinal cord disease	SC	R10	180
DOID:0050881	IBMPFD	inclusion body myopathy with Paget disease of bone and frontotemporal dementia	105	26	267.05	3.83503e-55	Syndrome	SY	R36	190

## Sheet: Pretty
	ID	Abbreviation	Name	Occurrences	Co-mentionings	Overrep. ratio	P-value	Disease type
	DOID:11949	CJD	Creutzfeldt-Jakob disease	4508	61	14.59	1.5924e-48	Brain disease
	DOID:12680	PseudoBulbPalsy	pseudobulbar palsy	392	22	60.53	7.41323e-32
	DOID:12859	Chorea	choreatic disease	3001	38	13.66	7.75075e-30
	DOID:5702	PleoLiposac	pleomorphic liposarcoma	4293	69	17.33	1.54398e-59	Cancer
	DOID:3939	LipoCanc	lipomatous cancer	4378	69	17	5.5878e-59
	DOID:769	NeuroBlast	neuroblastoma	27962	99	3.82	5.56184e-28
	DOID:2476	HS Paraplegia	hereditary spastic paraplegia	1690	103	65.73	8.73126e-147	Central nervous system disease
	DOID:607	Paraplegia	paraplegia	9017	114	13.64	5.1048e-86
	DOID:1307	Dementia	dementia	136817	2639	20.8	0	Cognitive disorder
	DOID:9255	FT Dementia	frontotemporal dementia	5737	1217	228.78	0
	DOID:12217	LB Dementia	Lewy body dementia	3916	81	22.31	4.24367e-78
	DOID:5408	PBD	Paget's disease of bone	1532	54	38.01	6.84377e-65	Connective tissue disease
	DOID:205	BoneHyp	hyperostosis	6705	54	8.69	5.46513e-32
	DOID:4953	Poliomyelitis	poliomyelitis	7184	95	14.26	1.04137e-73	Infectious disease
	DOID:4952	PPMSyn	postpoliomyelitis syndrome	535	35	70.56	4.20466e-52
	DOID:438	AIDNeuro	autoimmune disease of the nervous system	14913	189	13.67	1.10187e-141	Immune system disease
	DOID:12842	GBSyn	Guillain-Barre syndrome	6675	106	17.13	5.36185e-90
	DOID:437	MyaGrav	myasthenia gravis	8408	105	13.47	7.67448e-79
	DOID:2033	ComDis	communication disorder	26572	129	5.24	9.32753e-50	Mental health
	DOID:0060046	Aphasia	aphasia	9060	57	6.79	2.56359e-28
	DOID:700	MitoMetaD	mitochondrial metabolism disease	5245	45	9.25	4.81525e-28	Metabolic disease
	DOID:683	MotorNeu	motor neuritis	1915	139	78.28	2.96689e-208	Motor neuron disease
	DOID:681	ProgBulbPalsy	progressive bulbar palsy	432	97	242.16	1.37098e-196
	DOID:0060161	SBMA	Kennedy's disease	787	96	131.56	6.9094e-167
	DOID:678	ProgSupraPalsy	progressive supranuclear palsy	2782	119	46.13	7.26273e-151	Movement disease
	DOID:767	MuscAtrophy	muscular atrophy	14482	897	66.8	0	Muscle tissue disease
	DOID:3429	IncBodyMyositis	inclusion body myositis	1525	88	62.23	1.52327e-123
	DOID:11722	MyoDystT1	myotonic dystrophy type 1	3772	74	21.16	7.35358e-70
	DOID:11723	DuchMuscDys	Duchenne muscular dystrophy	7844	82	11.27	4.30385e-56
	DOID:12858	HD	Huntington's disease	11696	642	59.2	0	Neurodegenerative disease
	DOID:14330	PD	Parkinson's disease	69957	1725	26.59	0
	DOID:10652	AD	Alzheimer's disease	92611	1658	19.31	0
	DOID:2377	MS	multiple sclerosis	49375	686	14.98	0
	DOID:2478	SC Degen	spinocerebellar degeneration	8342	232	29.99	1.34913e-249
	DOID:1441	SC Ataxia	spinocerebellar ataxia	7104	211	32.03	4.69931e-233
	DOID:11870	PickD	Pick's disease	976	65	71.83	7.9365e-96
	DOID:9277	PC Degen	primary cerebellar degeneration	1134	48	45.65	1.13555e-61
	DOID:12705	FR Ataxia	Friedreich ataxia	2119	56	28.5	2.50336e-60
	DOID:10595	CMTD	Charcot-Marie-Tooth disease	8334	647	83.73	0	Neuromuscular disease
	DOID:3602	ToxEnceph	toxic encephalopathy	26094	293	12.11	1.43711e-204	Nervous system disease
	DOID:12697	LockedInSyn	locked-in syndrome	5900	72	13.16	6.11505e-54
	DOID:913	AtroMuscD	atrophic muscular disease	5802	575	106.88	0	Peripheral nervous system
	DOID:5214	DemyelinPN	demyelinating polyneuropathy	3391	69	21.95	2.58981e-66
	DOID:5213	CIDMPRN	chronic inflammatory demyelinating polyradiculoneuropathy	2061	51	26.69	1.13638e-53
	DOID:4308	PR Neuropathy	polyradiculoneuropathy	9689	74	8.24	1.09046e-41
	DOID:2491	SP Neuropathy	sensory peripheral neuropathy	3520	41	12.56	1.12268e-30
	DOID:11162	Resp. Failure	respiratory failure	57385	418	7.86	1.5269e-220	Respiratory system disease
	DOID:2733	Skin Atrophy	skin atrophy	12885	80	6.7	1.16207e-38	Skin disease
	DOID:318	ProgMusc atrophy	progressive muscular atrophy	303	141	501.87	0	Spinal cord disease
	DOID:0050881	IBMPFD	inclusion body myopathy with Paget disease of bone and frontotemporal dementia	105	26	267.05	3.83503e-55	Syndrome
	ID	Abbreviation	Name	Occurrences	Co-mentionings	Overrep. ratio	P-value	Disease type
	DOID:11949	CJD	Creutzfeldt-Jakob disease	4508	61	14.59	1.5924e-48	Brain disease
	DOID:12680	PseudoBulbPalsy	pseudobulbar palsy	392	22	60.53	7.41323e-32
	DOID:12859	Chorea	choreatic disease	3001	38	13.66	7.75075e-30
	DOID:5702	PleoLiposac	pleomorphic liposarcoma	4293	69	17.33	1.54398e-59	Cancer
	DOID:3939	LipoCanc	lipomatous cancer	4378	69	17	5.5878e-59
	DOID:769	NeuroBlast	neuroblastoma	27962	99	3.82	5.56184e-28
	DOID:2476	HS Paraplegia	hereditary spastic paraplegia	1690	103	65.73	8.73126e-147	Central nervous system disease
	DOID:607	Paraplegia	paraplegia	9017	114	13.64	5.1048e-86
	DOID:1307	Dementia	dementia	136817	2639	20.8	0	Cognitive disorder
	DOID:9255	FT Dementia	frontotemporal dementia	5737	1217	228.78	0
	DOID:12217	LB Dementia	Lewy body dementia	3916	81	22.31	4.24367e-78
	DOID:5408	PBD	Paget's disease of bone	1532	54	38.01	6.84377e-65	Connective tissue disease
	DOID:205	BoneHyp	hyperostosis	6705	54	8.69	5.46513e-32
	DOID:4953	Poliomyelitis	poliomyelitis	7184	95	14.26	1.04137e-73	Infectious disease
	DOID:4952	PPMSyn	postpoliomyelitis syndrome	535	35	70.56	4.20466e-52
	DOID:438	AIDNeuro	autoimmune disease of the nervous system	14913	189	13.67	1.10187e-141	Immune system disease
	DOID:12842	GBSyn	Guillain-Barre syndrome	6675	106	17.13	5.36185e-90
	DOID:437	MyaGrav	myasthenia gravis	8408	105	13.47	7.67448e-79
	DOID:2033	ComDis	communication disorder	26572	129	5.24	9.32753e-50	Mental health
	DOID:0060046	Aphasia	aphasia	9060	57	6.79	2.56359e-28
	DOID:700	MitoMetaD	mitochondrial metabolism disease	5245	45	9.25	4.81525e-28	Metabolic disease
	DOID:683	MotorNeu	motor neuritis	1915	139	78.28	2.96689e-208	Motor neuron disease
	DOID:681	ProgBulbPalsy	progressive bulbar palsy	432	97	242.16	1.37098e-196
	DOID:0060161	SBMA	Kennedy's disease	787	96	131.56	6.9094e-167
	DOID:678	ProgSupraPalsy	progressive supranuclear palsy	2782	119	46.13	7.26273e-151	Movement disease
	DOID:767	MuscAtrophy	muscular atrophy	14482	897	66.8	0	Muscle tissue disease
	DOID:3429	IncBodyMyositis	inclusion body myositis	1525	88	62.23	1.52327e-123
	DOID:11722	MyoDystT1	myotonic dystrophy type 1	3772	74	21.16	7.35358e-70
	DOID:11723	DuchMuscDys	Duchenne muscular dystrophy	7844	82	11.27	4.30385e-56
	DOID:12858	HD	Huntington's disease	11696	642	59.2	0	Neurodegenerative disease
	DOID:14330	PD	Parkinson's disease	69957	1725	26.59	0
	DOID:10652	AD	Alzheimer's disease	92611	1658	19.31	0
	DOID:2377	MS	multiple sclerosis	49375	686	14.98	0
	DOID:2478	SC Degen	spinocerebellar degeneration	8342	232	29.99	1.34913e-249
	DOID:1441	SC Ataxia	spinocerebellar ataxia	7104	211	32.03	4.69931e-233
	DOID:11870	PickD	Pick's disease	976	65	71.83	7.9365e-96
	DOID:9277	PC Degen	primary cerebellar degeneration	1134	48	45.65	1.13555e-61
	DOID:12705	FR Ataxia	Friedreich ataxia	2119	56	28.5	2.50336e-60
	DOID:10595	CMTD	Charcot-Marie-Tooth disease	8334	647	83.73	0	Neuromuscular disease
	DOID:3602	ToxEnceph	toxic encephalopathy	26094	293	12.11	1.43711e-204	Nervous system disease
	DOID:12697	LockedInSyn	locked-in syndrome	5900	72	13.16	6.11505e-54
	DOID:913	AtroMuscD	atrophic muscular disease	5802	575	106.88	0	Peripheral nervous system
	DOID:5214	DemyelinPN	demyelinating polyneuropathy	3391	69	21.95	2.58981e-66
	DOID:5213	CIDMPRN	chronic inflammatory demyelinating polyradiculoneuropathy	2061	51	26.69	1.13638e-53
	DOID:4308	PR Neuropathy	polyradiculoneuropathy	9689	74	8.24	1.09046e-41
	DOID:2491	SP Neuropathy	sensory peripheral neuropathy	3520	41	12.56	1.12268e-30
	DOID:11162	Resp. Failure	respiratory failure	57385	418	7.86	1.5269e-220	Respiratory system disease
	DOID:2733	Skin Atrophy	skin atrophy	12885	80	6.7	1.16207e-38	Skin disease
	DOID:318	ProgMusc atrophy	progressive muscular atrophy	303	141	501.87	0	Spinal cord disease
	DOID:0050881	IBMPFD	inclusion body myopathy with Paget disease of bone and frontotemporal dementia	105	26	267.05	3.83503e-55	Syndrome
